# Supplementary material for: PtWAVE: a high-sensitive deconvolution software of sequencing trace for the detection of large indels in genome editing
Source: BMC Bioinformatics. 2025 Apr 29;26:114. doi: 10.1186/s12859-025-06139-8 (PMC12039204; doi:10.1186/s12859-025-06139-8)
Supplement: Supplementary file 2 — Supplementary Material 2 [file 12859_2025_6139_MOESM2_ESM.xlsx]

## Sheet: Tab.S3
Condition/Tool	Tool	Setting	Primer	Conc.	Group Number of Sequencing Data ("X" of X-n.ab1)	Editing Eff. Mean	R2 Mean	BIC Indels Mean	Expected Editing Eff.	Editing Eff. SEM	R2 SEM	BIC Indels SEM	-85 bp DeletionMean	0 bp Mean	Other Indels Mean	Expected Editing Eff.	-85 bp Deletion SEM	0 bp SEM	Other Indels SEM
all_l1_PtWAVE	PtWAVE (version beta)	“all” mode / LASSO	Forward	Normal	1	0	0.883333	20297.9	0	0	0.00333333	13.4854	0	100	0	0	0	0	0
all_l1_PtWAVE	PtWAVE (version beta)	“all” mode / LASSO	Forward	Normal	2	0	0.873333	20293.1	5	0	0.00666667	20.4929	0	100	0	5	0	0	0
all_l1_PtWAVE	PtWAVE (version beta)	“all” mode / LASSO	Forward	Normal	3	2	0.876667	20287.6	10	0	0.00333333	24.7995	2	98	0	10	0	0	0
all_l1_PtWAVE	PtWAVE (version beta)	“all” mode / LASSO	Forward	Normal	4	9.66667	0.86	20154.3	20	0.333333	0	5.24918	9.66667	90.3333	0	20	0.333333	0.333333	0
all_l1_PtWAVE	PtWAVE (version beta)	“all” mode / LASSO	Forward	Normal	5	47.3333	0.77	19968.9	50	0.333333	0	32.2398	46.6667	52.6667	0.333333	50	0.333333	0.333333	0.333333
all_l1_PtWAVE	PtWAVE (version beta)	“all” mode / LASSO	Forward	Normal	6	94	0.866667	20140.2	80	0	0.00333333	26.5201	94	6	0	80	0	0	0
all_l1_PtWAVE	PtWAVE (version beta)	“all” mode / LASSO	Forward	Normal	7	99	0.87	20207.2	90	0	0	34.001	99	1	0	90	0	0	0
all_l1_PtWAVE	PtWAVE (version beta)	“all” mode / LASSO	Forward	Normal	8	100	0.876667	20225.1	95	0	0.00666667	24.68	100	0	0	95	0	0	0
all_l1_PtWAVE	PtWAVE (version beta)	“all” mode / LASSO	Forward	Normal	18	100	0.86	20260.9	99	0	0	23.3219	100	0	0	99	0	0	0
all_l1_PtWAVE	PtWAVE (version beta)	“all” mode / LASSO	Forward	Normal	9	100	0.87	20294.6	100	0	0	8.78852	100	0	0	100	0	0	0
all_l1_PtWAVE	PtWAVE (version beta)	“all” mode / LASSO	Reverse	Normal	11	0	0.86	20476.1	0	0	0	7.10141	0	100	0	0	0	0	0
all_l1_PtWAVE	PtWAVE (version beta)	“all” mode / LASSO	Reverse	Normal	12	0	0.866667	20407.3	5	0	0.00333333	39.4787	0	100	0	5	0	0	0
all_l1_PtWAVE	PtWAVE (version beta)	“all” mode / LASSO	Reverse	Normal	13	79	0.84	20056.3	80	0	0	51.7091	79	21	0	80	0	0	0
all_l1_PtWAVE	PtWAVE (version beta)	“all” mode / LASSO	Reverse	Normal	14	93	0.85	20351.7	90	0	0	19.2589	93	7	0	90	0	0	0
all_l1_PtWAVE	PtWAVE (version beta)	“all” mode / LASSO	Reverse	Normal	15	99	0.853333	20406.4	95	0	0.00333333	3.30864	98.6667	1	0	95	0.333333	0	0
all_l1_PtWAVE	PtWAVE (version beta)	“all” mode / LASSO	Reverse	Normal	19	100	0.86	20425.6	99	0	0	14.8295	100	0	0	99	0	0	0
all_l1_PtWAVE	PtWAVE (version beta)	“all” mode / LASSO	Reverse	Normal	16	100	0.87	20468.2	100	0	0.01	9.15677	100.333	0	0	100	0.333333	0	0
all_l1_PtWAVE	PtWAVE (version beta)	“all” mode / LASSO	Forward	Low	22	21.3333	0.663333	20144.7	50	3.38296	0.0566667	93.1825	19	78.6667	2.33333	50	1.1547	3.38296	2.33333
all_l1_PtWAVE	PtWAVE (version beta)	“all” mode / LASSO	Reverse	Low	23	33	0.843333	20207.5	50	0.57735	0.00881917	168.378	32.3333	67	0	50	0.333333	0.57735	0
all_nonl1_PtWAVE	PtWAVE (version beta)	“all” mode / NLLS	Forward	Normal	1	2.33333	0.886667	20297.9	0	0.333333	0.00333333	13.4865	0	97.6667	0	0	0	0.333333	0
all_nonl1_PtWAVE	PtWAVE (version beta)	“all” mode / NLLS	Forward	Normal	2	4.66667	0.88	20293	5	0.333333	0.0057735	20.4939	3	95.3333	0.666667	5	0	0.333333	0.333333
all_nonl1_PtWAVE	PtWAVE (version beta)	“all” mode / NLLS	Forward	Normal	3	8.33333	0.88	20287.5	10	0.333333	0	24.8008	5	91.6667	2.33333	10	0	0.333333	0.881917
all_nonl1_PtWAVE	PtWAVE (version beta)	“all” mode / NLLS	Forward	Normal	4	17.3333	0.87	20154.2	20	0.333333	0	5.24902	11.6667	82.6667	3.33333	20	0.333333	0.333333	0.666667
all_nonl1_PtWAVE	PtWAVE (version beta)	“all” mode / NLLS	Forward	Normal	5	54	0.78	19968.8	50	0	0	32.2462	41.3333	46	11.3333	50	0.333333	0	0.333333
all_nonl1_PtWAVE	PtWAVE (version beta)	“all” mode / NLLS	Forward	Normal	6	92.3333	0.876667	20140.1	80	0.333333	0.00333333	26.5199	86.6667	7.66667	2.66667	80	0.666667	0.333333	0.333333
all_nonl1_PtWAVE	PtWAVE (version beta)	“all” mode / NLLS	Forward	Normal	7	96	0.876667	20207.1	90	0	0.00333333	34.0046	91.6667	4	0.666667	90	0.333333	0	0.333333
all_nonl1_PtWAVE	PtWAVE (version beta)	“all” mode / NLLS	Forward	Normal	8	99	0.88	20225	95	0	0.0057735	24.6824	95.6667	1	0	95	0.333333	0	0
all_nonl1_PtWAVE	PtWAVE (version beta)	“all” mode / NLLS	Forward	Normal	18	100	0.86	20260.8	99	0	0	23.3239	97.3333	0	0	99	0.333333	0	0
all_nonl1_PtWAVE	PtWAVE (version beta)	“all” mode / NLLS	Forward	Normal	9	100	0.873333	20294.5	100	0	0.00333333	8.78729	97.6667	0	1	100	0.333333	0	0.57735
all_nonl1_PtWAVE	PtWAVE (version beta)	“all” mode / NLLS	Reverse	Normal	11	1	0.86	20476	0	0	0	7.10169	0	99	0	0	0	0	0
all_nonl1_PtWAVE	PtWAVE (version beta)	“all” mode / NLLS	Reverse	Normal	12	3	0.866667	20407.2	5	0	0.00333333	39.4808	1.33333	97	0	5	0.333333	0	0
all_nonl1_PtWAVE	PtWAVE (version beta)	“all” mode / NLLS	Reverse	Normal	13	78.3333	0.85	20056.2	80	0.333333	0	51.7145	71.6667	21.6667	4.33333	80	0.333333	0.333333	1.33333
all_nonl1_PtWAVE	PtWAVE (version beta)	“all” mode / NLLS	Reverse	Normal	14	89.3333	0.856667	20351.6	90	0.333333	0.00333333	19.26	86.6667	10.6667	0.333333	90	0.333333	0.333333	0.333333
all_nonl1_PtWAVE	PtWAVE (version beta)	“all” mode / NLLS	Reverse	Normal	15	95	0.856667	20406.4	95	0	0.00333333	3.30837	93.3333	5	0	95	0.333333	0	0
all_nonl1_PtWAVE	PtWAVE (version beta)	“all” mode / NLLS	Reverse	Normal	19	99.3333	0.86	20425.5	99	0.333333	0	14.83	98.6667	0.666667	0	99	0.333333	0.333333	0
all_nonl1_PtWAVE	PtWAVE (version beta)	“all” mode / NLLS	Reverse	Normal	16	100	0.87	20468.1	100	0	0.01	9.15791	99	0	0.333333	100	0.57735	0	0.333333
all_nonl1_PtWAVE	PtWAVE (version beta)	“all” mode / NLLS	Forward	Low	22	37.3333	0.686667	20144.6	50	5.33333	0.0533333	93.1885	18	62.6667	20.3333	50	0.57735	5.33333	5.33333
all_nonl1_PtWAVE	PtWAVE (version beta)	“all” mode / NLLS	Reverse	Low	23	39.6667	0.846667	20207.3	50	0.881917	0.0120185	168.396	31.6667	60.3333	6	50	0.333333	0.881917	0.57735
backstep_l1_PtWAVE	PtWAVE (version beta)	“backstep” mode / LASSO	Forward	Normal	1	0	0.883333	9352.2	0	0	0.00333333	13.4854	0	100	0	0	0	0	0
backstep_l1_PtWAVE	PtWAVE (version beta)	“backstep” mode / LASSO	Forward	Normal	2	0	0.873333	9347.39	5	0	0.00666667	20.4929	0	100	0	5	0	0	0
backstep_l1_PtWAVE	PtWAVE (version beta)	“backstep” mode / LASSO	Forward	Normal	3	0	0.87	9341.84	10	0	0	24.7993	0	100	0	10	0	0	0
backstep_l1_PtWAVE	PtWAVE (version beta)	“backstep” mode / LASSO	Forward	Normal	4	0	0.84	9208.66	20	0	0	5.24937	0	100	0	20	0	0	0
backstep_l1_PtWAVE	PtWAVE (version beta)	“backstep” mode / LASSO	Forward	Normal	5	47.3333	0.77	18767.1	50	0.333333	0	32.2398	46.6667	52.6667	0.333333	50	0.333333	0.333333	0.333333
backstep_l1_PtWAVE	PtWAVE (version beta)	“backstep” mode / LASSO	Forward	Normal	6	94	0.866667	18938.3	80	0	0.00333333	26.5201	94	6	0	80	0	0	0
backstep_l1_PtWAVE	PtWAVE (version beta)	“backstep” mode / LASSO	Forward	Normal	7	99	0.87	19005.3	90	0	0	34.001	99	1	0	90	0	0	0
backstep_l1_PtWAVE	PtWAVE (version beta)	“backstep” mode / LASSO	Forward	Normal	8	100	0.876667	19023.2	95	0	0.00666667	24.68	100	0	0	95	0	0	0
backstep_l1_PtWAVE	PtWAVE (version beta)	“backstep” mode / LASSO	Forward	Normal	18	100	0.86	19059	99	0	0	23.3219	100	0	0	99	0	0	0
backstep_l1_PtWAVE	PtWAVE (version beta)	“backstep” mode / LASSO	Forward	Normal	9	100	0.87	19092.8	100	0	0	8.78852	100	0	0	100	0	0	0
backstep_l1_PtWAVE	PtWAVE (version beta)	“backstep” mode / LASSO	Reverse	Normal	11	0	0.86	9530.35	0	0	0	7.10141	0	100	0	0	0	0	0
backstep_l1_PtWAVE	PtWAVE (version beta)	“backstep” mode / LASSO	Reverse	Normal	12	0	0.866667	9461.54	5	0	0.00333333	39.4787	0	100	0	5	0	0	0
backstep_l1_PtWAVE	PtWAVE (version beta)	“backstep” mode / LASSO	Reverse	Normal	13	79	0.84	18854.5	80	0	0	51.7091	79	21	0	80	0	0	0
backstep_l1_PtWAVE	PtWAVE (version beta)	“backstep” mode / LASSO	Reverse	Normal	14	93	0.85	19149.8	90	0	0	19.2589	93	7	0	90	0	0	0
backstep_l1_PtWAVE	PtWAVE (version beta)	“backstep” mode / LASSO	Reverse	Normal	15	99	0.853333	19204.6	95	0	0.00333333	3.30864	98.6667	1	0	95	0.333333	0	0
backstep_l1_PtWAVE	PtWAVE (version beta)	“backstep” mode / LASSO	Reverse	Normal	19	100	0.86	19223.8	99	0	0	14.8295	100	0	0	99	0	0	0
backstep_l1_PtWAVE	PtWAVE (version beta)	“backstep” mode / LASSO	Reverse	Normal	16	100	0.87	19266.3	100	0	0.01	9.15677	100.333	0	0	100	0.333333	0	0
backstep_l1_PtWAVE	PtWAVE (version beta)	“backstep” mode / LASSO	Forward	Low	22	21.3333	0.663333	18942.9	50	3.38296	0.0566667	93.1825	19	78.6667	2.33333	50	1.1547	3.38296	2.33333
backstep_l1_PtWAVE	PtWAVE (version beta)	“backstep” mode / LASSO	Reverse	Low	23	33	0.843333	19005.6	50	0.57735	0.00881917	168.378	32.3333	67	0	50	0.333333	0.57735	0
backstep_nonl1_PtWAVE	PtWAVE (version beta)	“backstep” mode / NLLS	Forward	Normal	1	1	0.883333	9352.13	0	0	0.00333333	13.4864	0	99	0	0	0	0	0
backstep_nonl1_PtWAVE	PtWAVE (version beta)	“backstep” mode / NLLS	Forward	Normal	2	1.66667	0.873333	9347.31	5	0.333333	0.00666667	20.4934	0	98.3333	0.666667	5	0	0.333333	0.333333
backstep_nonl1_PtWAVE	PtWAVE (version beta)	“backstep” mode / NLLS	Forward	Normal	3	3.33333	0.876667	9341.76	10	0.333333	0.00333333	24.8003	0	96.6667	3.33333	10	0	0.333333	0.666667
backstep_nonl1_PtWAVE	PtWAVE (version beta)	“backstep” mode / NLLS	Forward	Normal	4	7	0.846667	9208.55	20	0	0.00333333	5.24954	0	93	6.66667	20	0	0	0.666667
backstep_nonl1_PtWAVE	PtWAVE (version beta)	“backstep” mode / NLLS	Forward	Normal	5	54	0.78	18766.9	50	0	0	32.246	41.3333	46	11.3333	50	0.333333	0	0.333333
backstep_nonl1_PtWAVE	PtWAVE (version beta)	“backstep” mode / NLLS	Forward	Normal	6	92.3333	0.876667	18938.2	80	0.333333	0.00333333	26.5199	86.3333	7.66667	2.66667	80	0.333333	0.333333	0.881917
backstep_nonl1_PtWAVE	PtWAVE (version beta)	“backstep” mode / NLLS	Forward	Normal	7	96	0.876667	19005.2	90	0	0.00333333	34.0047	91.6667	4	0.666667	90	0.333333	0	0.333333
backstep_nonl1_PtWAVE	PtWAVE (version beta)	“backstep” mode / NLLS	Forward	Normal	8	98.3333	0.88	19023.2	95	0.333333	0.0057735	24.6824	96	1.66667	0.666667	95	0	0.333333	0.666667
backstep_nonl1_PtWAVE	PtWAVE (version beta)	“backstep” mode / NLLS	Forward	Normal	18	100	0.86	19059	99	0	0	23.3239	97.3333	0	0	99	0.333333	0	0
backstep_nonl1_PtWAVE	PtWAVE (version beta)	“backstep” mode / NLLS	Forward	Normal	9	100	0.873333	19092.7	100	0	0.00333333	8.78734	97.6667	0	0.666667	100	0.333333	0	0.333333
backstep_nonl1_PtWAVE	PtWAVE (version beta)	“backstep” mode / NLLS	Reverse	Normal	11	0.333333	0.86	9530.29	0	0.333333	0	7.10154	0	99.6667	0	0	0	0.333333	0
backstep_nonl1_PtWAVE	PtWAVE (version beta)	“backstep” mode / NLLS	Reverse	Normal	12	1	0.866667	9461.47	5	0	0.00333333	39.4803	0	99	0	5	0	0	0
backstep_nonl1_PtWAVE	PtWAVE (version beta)	“backstep” mode / NLLS	Reverse	Normal	13	78.3333	0.85	18854.4	80	0.333333	0	51.7144	71.6667	21.6667	4.33333	80	0.333333	0.333333	1.33333
backstep_nonl1_PtWAVE	PtWAVE (version beta)	“backstep” mode / NLLS	Reverse	Normal	14	89.3333	0.856667	19149.7	90	0.333333	0.00333333	19.26	86.6667	10.6667	0.333333	90	0.333333	0.333333	0.333333
backstep_nonl1_PtWAVE	PtWAVE (version beta)	“backstep” mode / NLLS	Reverse	Normal	15	95	0.856667	19204.5	95	0	0.00333333	3.30837	93.3333	5	0	95	0.333333	0	0
backstep_nonl1_PtWAVE	PtWAVE (version beta)	“backstep” mode / NLLS	Reverse	Normal	19	99.3333	0.86	19223.7	99	0.333333	0	14.83	98.6667	0.666667	0	99	0.333333	0.333333	0
backstep_nonl1_PtWAVE	PtWAVE (version beta)	“backstep” mode / NLLS	Reverse	Normal	16	100	0.87	19266.3	100	0	0.01	9.1579	99	0	0.333333	100	0.57735	0	0.333333
backstep_nonl1_PtWAVE	PtWAVE (version beta)	“backstep” mode / NLLS	Forward	Low	22	36.6667	0.683333	18942.7	50	5.17472	0.0517472	93.1893	17.6667	63.3333	18.6667	50	0.333333	5.17472	4.66667
backstep_nonl1_PtWAVE	PtWAVE (version beta)	“backstep” mode / NLLS	Reverse	Low	23	39.6667	0.846667	19005.5	50	0.881917	0.0120185	168.396	32.3333	60.3333	6.66667	50	0.666667	0.881917	0.333333
random_l1_PtWAVE	PtWAVE (version beta)	“random” mode / LASSO	Forward	Normal	1	0	0.883333	11445.7	0	0	0.00333333	13.4854	0	100	0	0	0	0	0
random_l1_PtWAVE	PtWAVE (version beta)	“random” mode / LASSO	Forward	Normal	2	0	0.873333	11440.9	5	0	0.00666667	20.4929	0	100	0	5	0	0	0
random_l1_PtWAVE	PtWAVE (version beta)	“random” mode / LASSO	Forward	Normal	3	2	0.876667	11435.3	10	0	0.00333333	24.7995	2	98	0	10	0	0	0
random_l1_PtWAVE	PtWAVE (version beta)	“random” mode / LASSO	Forward	Normal	4	9.66667	0.86	11302.1	20	0.333333	0	5.24918	9.66667	90.3333	0	20	0.333333	0.333333	0
random_l1_PtWAVE	PtWAVE (version beta)	“random” mode / LASSO	Forward	Normal	5	47	0.77	11116.7	50	0	0	32.2392	47	53	0	50	0	0	0
random_l1_PtWAVE	PtWAVE (version beta)	“random” mode / LASSO	Forward	Normal	6	94	0.866667	11288	80	0	0.00333333	26.5201	94	6	0	80	0	0	0
random_l1_PtWAVE	PtWAVE (version beta)	“random” mode / LASSO	Forward	Normal	7	99	0.87	11355	90	0	0	34.001	99	1	0	90	0	0	0
random_l1_PtWAVE	PtWAVE (version beta)	“random” mode / LASSO	Forward	Normal	8	100	0.876667	11372.9	95	0	0.00666667	24.68	100	0	0	95	0	0	0
random_l1_PtWAVE	PtWAVE (version beta)	“random” mode / LASSO	Forward	Normal	18	100	0.86	11408.7	99	0	0	23.3219	100	0	0	99	0	0	0
random_l1_PtWAVE	PtWAVE (version beta)	“random” mode / LASSO	Forward	Normal	9	100	0.87	11442.4	100	0	0	8.78852	100	0	0	100	0	0	0
random_l1_PtWAVE	PtWAVE (version beta)	“random” mode / LASSO	Reverse	Normal	11	0	0.86	11623.9	0	0	0	7.10141	0	100	0	0	0	0	0
random_l1_PtWAVE	PtWAVE (version beta)	“random” mode / LASSO	Reverse	Normal	12	0	0.866667	11555.1	5	0	0.00333333	39.4787	0	100	0	5	0	0	0
random_l1_PtWAVE	PtWAVE (version beta)	“random” mode / LASSO	Reverse	Normal	13	79	0.84	11204.1	80	0	0	51.7091	79	21	0	80	0	0	0
random_l1_PtWAVE	PtWAVE (version beta)	“random” mode / LASSO	Reverse	Normal	14	93	0.85	11499.4	90	0	0	19.2589	93	7	0	90	0	0	0
random_l1_PtWAVE	PtWAVE (version beta)	“random” mode / LASSO	Reverse	Normal	15	99	0.853333	11554.2	95	0	0.00333333	3.30864	98.6667	1	0	95	0.333333	0	0
random_l1_PtWAVE	PtWAVE (version beta)	“random” mode / LASSO	Reverse	Normal	19	100	0.86	11573.4	99	0	0	14.8295	100	0	0	99	0	0	0
random_l1_PtWAVE	PtWAVE (version beta)	“random” mode / LASSO	Reverse	Normal	16	100	0.87	11616	100	0	0.01	9.15677	100.333	0	0	100	0.333333	0	0
random_l1_PtWAVE	PtWAVE (version beta)	“random” mode / LASSO	Forward	Low	22	19.6667	0.66	11292.5	50	1.76383	0.06	93.1837	19.3333	80.3333	0.333333	50	1.45297	1.76383	0.333333
random_l1_PtWAVE	PtWAVE (version beta)	“random” mode / LASSO	Reverse	Low	23	33	0.843333	11355.3	50	0.57735	0.00881917	168.378	32.3333	67	0	50	0.333333	0.57735	0
random_nonl1_PtWAVE	PtWAVE (version beta)	“random” mode / NLLS	Forward	Normal	1	1.66667	0.886667	11445.6	0	0.333333	0.00333333	13.4865	0	98.3333	0	0	0	0.333333	0
random_nonl1_PtWAVE	PtWAVE (version beta)	“random” mode / NLLS	Forward	Normal	2	3.66667	0.88	11440.8	5	0.333333	0.0057735	20.4941	3	96.3333	0	5	0	0.333333	0
random_nonl1_PtWAVE	PtWAVE (version beta)	“random” mode / NLLS	Forward	Normal	3	7	0.88	11435.3	10	0	0	24.8012	5.33333	93	0	10	0.333333	0	0
random_nonl1_PtWAVE	PtWAVE (version beta)	“random” mode / NLLS	Forward	Normal	4	15	0.866667	11302	20	0	0.00333333	5.24888	12.3333	85	1.33333	20	0.333333	0	0.333333
random_nonl1_PtWAVE	PtWAVE (version beta)	“random” mode / NLLS	Forward	Normal	5	50.6667	0.773333	11116.6	50	0.333333	0.00333333	32.2443	44.3333	49.3333	5	50	0.666667	0.333333	0
random_nonl1_PtWAVE	PtWAVE (version beta)	“random” mode / NLLS	Forward	Normal	6	92	0.873333	11287.9	80	0	0.00333333	26.5207	87.3333	8	2.33333	80	0.666667	0	0.333333
random_nonl1_PtWAVE	PtWAVE (version beta)	“random” mode / NLLS	Forward	Normal	7	95.6667	0.876667	11354.9	90	0.333333	0.00333333	34.0043	93	4.33333	1	90	0	0.333333	0
random_nonl1_PtWAVE	PtWAVE (version beta)	“random” mode / NLLS	Forward	Normal	8	98	0.88	11372.8	95	0	0.0057735	24.6823	97	2	0.333333	95	0	0	0.333333
random_nonl1_PtWAVE	PtWAVE (version beta)	“random” mode / NLLS	Forward	Normal	18	100	0.86	11408.6	99	0	0	23.3236	98.3333	0	0	99	0.333333	0	0
random_nonl1_PtWAVE	PtWAVE (version beta)	“random” mode / NLLS	Forward	Normal	9	100	0.873333	11442.3	100	0	0.00333333	8.78775	98.6667	0	0.666667	100	0.333333	0	0.333333
random_nonl1_PtWAVE	PtWAVE (version beta)	“random” mode / NLLS	Reverse	Normal	11	0.666667	0.86	11623.8	0	0.333333	0	7.1015	0	99.3333	0	0	0	0.333333	0
random_nonl1_PtWAVE	PtWAVE (version beta)	“random” mode / NLLS	Reverse	Normal	12	3	0.866667	11555	5	0	0.00333333	39.4806	1	97	0.333333	5	0	0	0.333333
random_nonl1_PtWAVE	PtWAVE (version beta)	“random” mode / NLLS	Reverse	Normal	13	77	0.85	11204	80	0	0	51.7138	74.3333	23	2	80	0.333333	0	0.57735
random_nonl1_PtWAVE	PtWAVE (version beta)	“random” mode / NLLS	Reverse	Normal	14	89.3333	0.856667	11499.4	90	0.333333	0.00333333	19.2599	88	10.6667	0.333333	90	0	0.333333	0.333333
random_nonl1_PtWAVE	PtWAVE (version beta)	“random” mode / NLLS	Reverse	Normal	15	94.6667	0.856667	11554.1	95	0.333333	0.00333333	3.30847	94	5.33333	0	95	0.57735	0.333333	0
random_nonl1_PtWAVE	PtWAVE (version beta)	“random” mode / NLLS	Reverse	Normal	19	99.3333	0.86	11573.3	99	0.333333	0	14.8298	98.6667	0.666667	0	99	0.333333	0.333333	0
random_nonl1_PtWAVE	PtWAVE (version beta)	“random” mode / NLLS	Reverse	Normal	16	100	0.87	11615.9	100	0	0.01	9.15777	99	0	0.333333	100	0.57735	0	0.333333
random_nonl1_PtWAVE	PtWAVE (version beta)	“random” mode / NLLS	Forward	Low	22	31.3333	0.673333	11292.4	50	4.37163	0.0566667	93.1909	19.6667	68.6667	11	50	0.881917	4.37163	3.51188
random_nonl1_PtWAVE	PtWAVE (version beta)	“random” mode / NLLS	Reverse	Low	23	37.6667	0.843333	11355.1	50	0.333333	0.00881917	168.395	33.3333	62.3333	4	50	0.333333	0.333333	0.57735
tide_default	TIDE	Default	Forward	Normal	1	1.66667	0.986667	N/A	0	1.0729	0.00333333	N/A	0	97.1667	1.73333	0	0	1.33333	1.08679
tide_default	TIDE	Default	Forward	Normal	2	1.43333	0.986667	N/A	5	0.384419	0.00333333	N/A	0	97.2	1.43333	5	0	0.550757	0.433333
tide_default	TIDE	Default	Forward	Normal	3	2.43333	0.99	N/A	10	0.463081	0	N/A	0	96.4667	2.36667	10	0	0.497773	0.491031
tide_default	TIDE	Default	Forward	Normal	4	7.3	0.963333	N/A	20	0.2	0.00333333	N/A	0	89.1667	7.53333	20	0	0.133333	0.24037
tide_default	TIDE	Default	Forward	Normal	5	17.2333	0.28	N/A	50	0.133333	0.0057735	N/A	0	10.8333	17.2667	50	0	0.437163	0.176383
tide_default	TIDE	Default	Forward	Normal	6	3.2	0.0366667	N/A	80	0.1	0.00333333	N/A	0	0.3	3.23333	80	0	0	0.0666667
tide_default	TIDE	Default	Forward	Normal	7	3.16667	0.0333333	N/A	90	0.425572	0.00333333	N/A	0	0.233333	3.33333	90	0	0.0333333	0.448454
tide_default	TIDE	Default	Forward	Normal	8	3.76667	0.04	N/A	95	0.0666667	0	N/A	0	0.2	3.56667	95	0	0	0.0666667
tide_default	TIDE	Default	Forward	Normal	18	4.13333	0.04	N/A	99	0.0666667	0	N/A	0	0.2	4.16667	99	0	0	0.0881917
tide_default	TIDE	Default	Forward	Normal	9	3.83333	0.04	N/A	100	0.145297	0	N/A	0	0.166667	3.83333	100	0	0.0333333	0.233333
tide_default	TIDE	Default	Reverse	Normal	11	0.3	0.99	N/A	0	0.11547	0	N/A	0	98.3333	0.3	0	0	0.202759	0.11547
tide_default	TIDE	Default	Reverse	Normal	12	1.93333	0.986667	N/A	5	0.145297	0.00333333	N/A	0	96.6667	2	5	0	0.166667	0.152753
tide_default	TIDE	Default	Reverse	Normal	13	8.4	0.146667	N/A	80	0.251661	0.00333333	N/A	0	6.16667	8.26667	80	0	0.296273	0.24037
tide_default	TIDE	Default	Reverse	Normal	14	2.1	0.0266667	N/A	90	0.057735	0.00333333	N/A	0	0.5	2.06667	90	0	0	0.120185
tide_default	TIDE	Default	Reverse	Normal	15	1.46667	0.02	N/A	95	0.0333333	0	N/A	0	0.266667	1.5	95	0	0.033333	0.1
tide_default	TIDE	Default	Reverse	Normal	19	1.2	0.01	N/A	99	0	0	N/A	0	0.1	1.13333	99	0	0	0.088192
tide_default	TIDE	Default	Reverse	Normal	16	1.23333	0.01	N/A	100	0.0666667	0	N/A	0	0.033333	1.2	100	0	0.033333	0.1
tide_default	TIDE	Default	Forward	Low	22	38.6333	0.596667	N/A	50	17.1011	0.153442	N/A	0	21.2333	38.7	50	0	16.3275	17.219
tide_default	TIDE	Default	Reverse	Low	23	15.8333	0.793333	N/A	50	0.940449	0.00666667	N/A	0	63.6	15.8	50	0	1.45258	0.984886
tide_longdel_setting	TIDE	Long deletion setting	Forward	Normal	1	33.6	0.986667	N/A	0	32.4002	0.00333333	N/A	0	65.3667	33.6	0	0	32.6833	32.4002
tide_longdel_setting	TIDE	Long deletion setting	Forward	Normal	2	2.8	0.986667	N/A	5	0.61101	0.00333333	N/A	0	95.8667	2.76667	5	0	0.841295	0.5696
tide_longdel_setting	TIDE	Long deletion setting	Forward	Normal	3	35.9	0.99	N/A	10	31.5002	0	N/A	0	62.9333	35.8	10	0	31.4671	31.5501
tide_longdel_setting	TIDE	Long deletion setting	Forward	Normal	4	10.4	0.96	N/A	20	0.23094	0	N/A	0	85.9	10.4	20	0	0.208167	0.251661
tide_longdel_setting	TIDE	Long deletion setting	Forward	Normal	5	19.8	0.31	N/A	50	0.2	0.01	N/A	0	11.2667	19.8	50	0	0.868588	0.2
tide_longdel_setting	TIDE	Long deletion setting	Forward	Normal	6	10	0.113333	N/A	80	0.360555	0.00333333	N/A	0	1.26667	9.83333	80	0	0.033333	0.328295
tide_longdel_setting	TIDE	Long deletion setting	Forward	Normal	7	10	0.11	N/A	90	0.3	0	N/A	0	0.85	10.05	90	0	0.05	0.15
tide_longdel_setting	TIDE	Long deletion setting	Reverse	Normal	11	0.4	0.99	N/A	0	0.208167	0	N/A	0	98.9	0.4	0	0	0.264575	0.208167
tide_longdel_setting	TIDE	Long deletion setting	Reverse	Normal	12	2.03333	0.99	N/A	5	0.328295	0	N/A	0	97.2	2.03333	5	0	0.305505	0.384419
tide_longdel_setting	TIDE	Long deletion setting	Reverse	Normal	13	15.9667	0.243333	N/A	80	0.185592	0.00333333	N/A	0	8.23333	15.9	80	0	0.176383	0.152753
tide_longdel_setting	TIDE	Long deletion setting	Reverse	Normal	14	10.2	0.12	N/A	90	0	0	N/A	0	2.03333	10.1333	90	0	0.0333333	0.0666667
tide_longdel_setting	TIDE	Long deletion setting	Reverse	Normal	15	9.7	0.11	N/A	95	0.1	0	N/A	0	1.3	9.65	95	0	0	0.15
tide_longdel_setting	TIDE	Long deletion setting	Forward	Low	22	42.0333	0.61	N/A	50	15.9119	0.140119	N/A	0	18.9333	42.1333	50	0	14.9762	15.9119
tide_longdel_setting	TIDE	Long deletion setting	Reverse	Low	23	41.8333	0.826667	N/A	50	20.5981	0.00333333	N/A	0	40.7667	41.9667	50	0	20.4056	20.7336
ice	ICE	Default	Forward	Normal	1	0	1	N/A	0	0	0	N/A	0	100	0	0	0	0	0
ice	ICE	Default	Forward	Normal	2	0	1	N/A	5	0	0	N/A	0	100	0	5	0	0	0
ice	ICE	Default	Forward	Normal	3	0	0.99	N/A	10	0	0	N/A	0	99	0	10	0	0	0
ice	ICE	Default	Forward	Normal	4	0	0.96	N/A	20	0	0	N/A	0	96	0	20	0	0	0
ice	ICE	Default	Forward	Normal	5	12	0.483333	N/A	50	0.57735	0.00333333	N/A	0	36.3333	12	50	0	0.881917	0.57735
ice	ICE	Default	Forward	Normal	6	5.66667	0.0566667	N/A	80	0.333333	0.00333333	N/A	0	0	5.66667	80	0	0	0.333333
ice	ICE	Default	Forward	Normal	7	5	0.05	N/A	90	0	0	N/A	0	0	5	90	0	0	0
ice	ICE	Default	Forward	Normal	8	5	0.05	N/A	95	0	0	N/A	0	0	5	95	0	0	0
ice	ICE	Default	Forward	Normal	18	5	0.05	N/A	99	0	0	N/A	0	0	5	99	0	0	0
ice	ICE	Default	Forward	Normal	9	5	0.05	N/A	100	0	0	N/A	0	0	5	100	0	0	0
ice	ICE	Default	Reverse	Normal	11	0	1	N/A	0	0	0	N/A	0	100	0	0	0	0	0
ice	ICE	Default	Reverse	Normal	12	0	1	N/A	5	0	0	N/A	0	100	0	5	0	0	0
ice	ICE	Default	Reverse	Normal	13	10	0.1	N/A	80	0	0	N/A	0	0	10	80	0	0	0
ice	ICE	Default	Reverse	Normal	14	4.66667	0.0466667	N/A	90	0.333333	0.00333333	N/A	0	0	4.66667	90	0	0	0.333333
ice	ICE	Default	Reverse	Normal	15	4	0.04	N/A	95	0	0	N/A	0	0	4	95	0	0	0
ice	ICE	Default	Reverse	Normal	19	4	0.04	N/A	99	0	0	N/A	0	0	4	99	0	0	0
ice	ICE	Default	Reverse	Normal	16	4	0.04	N/A	100	0	0	N/A	0	0	4	100	0	0	0
ice	ICE	Default	Reverse	Low	23	4.66667	0.746667	N/A	50	0.333333	0.0120185	N/A	0	70	4.66667	50	0	1	0.333333
decodr_bulk	DECODR	“bulk” mode	Forward	Normal	1	33.3333	0.672306	N/A	0	33.3333	0.325891	N/A	0	66.6667	33.3333	0	0	33.3333	33.3333
decodr_bulk	DECODR	“bulk” mode	Forward	Normal	2	0	0.995598	N/A	5	0	0.000450584	N/A	0	100	0	5	0	0	0
decodr_bulk	DECODR	“bulk” mode	Forward	Normal	3	7.6	0.994127	N/A	10	0	0.00036501	N/A	7.6	92.4	0	10	0	0	0
decodr_bulk	DECODR	“bulk” mode	Forward	Normal	4	18.2667	0.980967	N/A	20	0.185592	0.000613753	N/A	18.2667	81.7667	0	20	0.185592	0.176383	0
decodr_bulk	DECODR	“bulk” mode	Forward	Normal	5	46.1667	0.917071	N/A	50	0.185592	0.00241634	N/A	46.1667	53.8333	0	50	0.185592	0.185592	0
decodr_bulk	DECODR	“bulk” mode	Forward	Normal	6	84.8333	0.973984	N/A	80	0.260342	0.000603374	N/A	84.8333	15.1667	0	80	0.260342	0.260342	0
decodr_bulk	DECODR	“bulk” mode	Forward	Normal	7	100	0.983472	N/A	90	0	0.00058192	N/A	100	0	0	90	0	0	0
decodr_bulk	DECODR	“bulk” mode	Forward	Normal	8	100	0.993294	N/A	95	0	0.00202564	N/A	100	0	0	95	0	0	0
decodr_bulk	DECODR	“bulk” mode	Forward	Normal	18	100	0.439587	N/A	99	0	0.278615	N/A	33.3333	0	66.6667	99	33.3333	0	33.3333
decodr_bulk	DECODR	“bulk” mode	Forward	Normal	9	100	0.718549	N/A	100	0	0.277987	N/A	66.6667	0	33.3333	100	33.3333	0	33.3333
decodr_bulk	DECODR	“bulk” mode	Reverse	Normal	11	0	0.999331	N/A	0	0	5.61495e-05	N/A	0	100	0	0	0	0	0
decodr_bulk	DECODR	“bulk” mode	Reverse	Normal	12	0	0.998455	N/A	5	0	0.000161157	N/A	0	100	0	5	0	0	0
decodr_bulk	DECODR	“bulk” mode	Reverse	Normal	13	69.1667	0.971897	N/A	80	0.0666667	0.000459815	N/A	69.1667	30.8333	0	80	0.0666667	0.0666667	0
decodr_bulk	DECODR	“bulk” mode	Reverse	Normal	14	100	0.96376	N/A	90	0	0.000601166	N/A	100	0	0	90	0	0	0
decodr_bulk	DECODR	“bulk” mode	Reverse	Normal	15	100	0.990426	N/A	95	0	0.000156207	N/A	100	0	0	95	0	0	0
decodr_bulk	DECODR	“bulk” mode	Reverse	Normal	19	100	0.998236	N/A	99	0	0.000130023	N/A	100	0	0	99	0	0	0
decodr_bulk	DECODR	“bulk” mode	Reverse	Normal	16	100	0.998389	N/A	100	0	0.000425175	N/A	100	0	0	100	0	0	0
decodr_bulk	DECODR	“bulk” mode	Reverse	Low	23	38.8333	0.954134	N/A	50	0.202759	0.00379484	N/A	38.8333	61.1667	0	50	0.202759	0.202759	0
decodr_clonal	DECODR	“clonal” mode	Forward	Normal	1	0	0.672306	N/A	0	0	0.325891	N/A	0	100	0	0	0	0	0
decodr_clonal	DECODR	“clonal” mode	Forward	Normal	2	0	0.995598	N/A	5	0	0.000450584	N/A	0	100	0	5	0	0	0
decodr_clonal	DECODR	“clonal” mode	Forward	Normal	3	7.4	0.994519	N/A	10	0.152753	0.000337683	N/A	7.4	92.6	0	10	0.152753	0.152753	0
decodr_clonal	DECODR	“clonal” mode	Forward	Normal	4	18.2667	0.980967	N/A	20	0.185592	0.000613753	N/A	18.2667	81.7667	0	20	0.185592	0.176383	0
decodr_clonal	DECODR	“clonal” mode	Forward	Normal	5	46.1667	0.917071	N/A	50	0.185592	0.00241634	N/A	46.1667	53.8333	0	50	0.185592	0.185592	0
decodr_clonal	DECODR	“clonal” mode	Forward	Normal	6	84.8333	0.973984	N/A	80	0.260342	0.000603374	N/A	84.8333	15.1667	0	80	0.260342	0.260342	0
decodr_clonal	DECODR	“clonal” mode	Forward	Normal	7	100	0.983472	N/A	90	0	0.00058192	N/A	100	0	0	90	0	0	0
decodr_clonal	DECODR	“clonal” mode	Forward	Normal	8	100	0.993294	N/A	95	0	0.00202564	N/A	100	0	0	95	0	0	0
decodr_clonal	DECODR	“clonal” mode	Forward	Normal	18	100	0.439587	N/A	99	0	0.278615	N/A	33.3333	0	66.6667	99	33.3333	0	33.3333
decodr_clonal	DECODR	“clonal” mode	Forward	Normal	9	100	0.718549	N/A	100	0	0.277987	N/A	66.6667	0	33.3333	100	33.3333	0	33.3333
decodr_clonal	DECODR	“clonal” mode	Reverse	Normal	11	0	0.999331	N/A	0	0	5.61495e-05	N/A	0	100	0	0	0	0	0
decodr_clonal	DECODR	“clonal” mode	Reverse	Normal	12	0	0.998455	N/A	5	0	0.000161157	N/A	0	100	0	5	0	0	0
decodr_clonal	DECODR	“clonal” mode	Reverse	Normal	13	69.1667	0.971897	N/A	80	0.0666667	0.000459815	N/A	69.1667	30.8333	0	80	0.0666667	0.0666667	0
decodr_clonal	DECODR	“clonal” mode	Reverse	Normal	14	100	0.96376	N/A	90	0	0.000601166	N/A	100	0	0	90	0	0	0
decodr_clonal	DECODR	“clonal” mode	Reverse	Normal	15	100	0.990426	N/A	95	0	0.000156207	N/A	100	0	0	95	0	0	0
decodr_clonal	DECODR	“clonal” mode	Reverse	Normal	19	100	0.998236	N/A	99	0	0.000130023	N/A	100	0	0	99	0	0	0
decodr_clonal	DECODR	“clonal” mode	Reverse	Normal	16	100	0.998389	N/A	100	0	0.000425175	N/A	100	0	0	100	0	0	0
decodr_clonal	DECODR	“clonal” mode	Reverse	Low	23	38.5333	0.956726	N/A	50	0.375648	0.00222755	N/A	38.5333	61.4667	0	50	0.375648	0.375648	0
